# Supplementary material for: Exploring novel genomic biomarkers for response and survival after neoadjuvant chemotherapy and radical cystectomy of muscle-invasive bladder cancer
Source: ESMO Open. 2025 Jul 14;10(8):105512. doi: 10.1016/j.esmoop.2025.105512 (PMC12281969; doi:10.1016/j.esmoop.2025.105512)
Supplement: Supplementary Table S1 [file mmc2.xlsx]

## Sheet: Pan cancer panel - PN
Baits targeting all exons	Baits targeting hotspot	Baits targeting introns for detection of structural rearrangements	Baits targeting the entire gene-body	Baits targeting pharmacogenomic SNPs	Extra baits upstream and downstream of the gene body to increase CNV calling sensitivity	Tiled baits - genome wide	Microsatellites
ASXL1	GNA11	ALK	CDK12	COMT	AKT2	2842 int total	63 in total
JAK2	GNAQ	BRAF	TP53	CYP2D6	ALK
FANCA	U2AF1	EGFR	RB1	DPYD	AMER1
SDHB	IDH2	ERG	PTEN	FGFR4	APC
SDHC	ERBB3	ETV6	AR	HOXB13	APOBEC3B
BMPR1A	SPOP	EWSR1	ATM	HSD3B1	AR
SDHD	ERBB4	FGFR1	BRCA1	NQO1	AR_ENHANCER				Mutations
POT1	PIK3CB	FGFR2	BRCA2	TPMT	ARID1A					All coding exons	197 genes
FANCM	MAX	FGFR3	CD274	UGT1A1	ATM					Hotspots	132 genes
EPCAM	MYC	GPR126			AXIN1				Pharmacogenetic variants
GREM1	CCND1	KIT			BRCA1					SNPs	9 genes
PRSS1	STAT3	NTRK1			BRCA2				Copy-number alterations
RECQL	ARID1B	NTRK3			CCND1					Tiled SNP for genome-wide CNV	2814 SNPs
PHOX2B	NFE2L2	PDGFRA			CCNE1					Directed analysis to increase sensitivty	86 genes
FH	PPP2R1A	PDGFRB			CD274				Structural variation
EP300	RAF1	RET			CDK12					Genefusions by intronic sequencing	19 genes
PAX5	BCOR	ROS1			CDK4					Gene-body sequencing (e.g. BRCA1/2)	9 genes
PDCD1	JUN	TERT			CDKN2A				Microsatellite instability & Hypermutation
CD274	KDR	TMPRSS2			CDKN2B					Microsatellites	63 in total
JAK1	MAPK1				CDKN2C					Hypermutation, entire design footprint	yes
MLH3	MYCN				CHD1					Associated genes	7
NKX3-1	RAC1				CHEK2				Total size (Mb)
SPEN	FGFR4				CSMD1						2.4
CDC27	SOS1				DROSHA
RAD52	ACVR1				EGFR
CHD1	PPP6C				ERBB2
EZH2	RHOA				FANCA
MED12	CBL				FANCC
PIK3CG	ERG				FANCD2
PMS1	HIST1H3B				FBXW7
SOX9	SMAD3				FGFR1
HLA-C	EPAS1				FLT3
CDKN2C	GATA2				FLT4
AR	SMO				FOXA1
MSH6	AKT2				GPC3
FGFR2	PREX2				IGF1R
MSH2	RHEB				INTS4
PALB2	RIT1				JUN
MTOR	BCL6				KDM6A
ATR	CDK6				KIT
BAP1	DAXX				KMT2C
CHEK2	FOXL2				KRAS
CDKN1B	HIST1H3C				LRP1B
CTNNB1	SOCS1				MAP2K4
DICER1	RRAS2				MCL1
ERCC2	RXRA				MDM2
FBXW7	SOX17				MDM4
GNAS	BCL2L11				MEN1
VHL	EIF1AX				MET
KEAP1	HIST1H1C				MITF
ARID1A	CCND3				MLH1
KDM6A	IRF4				MSH2
KMT2D	MAP2K2				MYC
MAP3K1	PTPRS				MYCL
MEN1	RICTOR				MYCN
NBN	TP63				NCOA3
PMS2	AKT1				NF1
PRKAR1A	BRAF				NF2
SMARCA4	HRAS				NKX2
ARAF	KRAS				NKX3
ATRX	IDH1				NTRK1
BARD1	NRAS				PARK2
KMT2C	AKT3				PAX5
RNF43	BCL10				PBRM1
FOXA1	FOXO1				PDE4D
MAP2K4	MAP3K13				PDGFRA
PIK3R1	PTPRT				PIK3CA
AXIN2	SUZ12				PIK3R1
BRIP1	AXL				PPM1D
CDK12	IGF1R				PTEN
MUTYH	KLF4				RAF1
NCOR1	SDHAF2				RB1
NF2	SMARCD1				SKP2
SMAD2	TRAF7				SMAD4
CTCF	DIS3				SMARCB1
CYLD	DNAJB1				SOX2
GATA3	EIF4A2				STK11
NOTCH1	IRS2				SUFU
TGFBR2	MYOD1				T_E_DEL
ZFHX3	PARP1				TERT
B2M	RPTOR				TP53
FAT1	ERRFI1				TSC1
TBX3	GLI1				TSC2
CREBBP	GSK3B				VHL
MITF	LYN				WT1
PBRM1	PIK3CD				WWOX
SETD2	PRKCI				ZBTB16
WT1	CTLA4
IL6ST	PAK7
ARID2	ANKRD11
EPHA3	DNMT1
RAD51D	DNMT3B
CIC	FAM58A
KDM5C	HIST1H3H
MGA	KNSTRN
MRE11	MDC1
MSH3	MST1
NOTCH2	NCOA3
PPM1D	PDPK1
SDHA	PLK2
CASP8	PPP4R2
KMT2A	PRDM14
RAD50	RPS6KA4
RAD51C	SESN2
STAG2	SPRED1
POLQ	STK19
CHD4	TGFBR1
LZTR1	POLE
AXIN1	CUL3
FUBP1	PIK3R2
HLA-A	FOXP1
KMT2B	H3F3A
PLCG1	PIM1
PSIP1	PTPRD
TCF12	EPHB1
TLR4	GTF2I
USP9X	BRD4
ERCC4	CRLF2
FANCC	ETV6
NTRK1	TCF3
ASXL2	TET1
LATS1	TNFRSF14
DDX3X	EPHA7
ZMYM2	MEF2B
BLM	RPL22
TAF1	PGR
GNA13	INPPL1
GPS2	NUP93
HLA-B	ACVR2A
RASA1	TCEB1/ELOC
SMC3	HNF1A
TRAF3	CDK4
ACVR1B	SF3B1
GABRA6	XPO1
IRF2	CBFB
KEL	PTPN11
CHEK1	CARD11
RAD51B	RUNX1
NTRK3	NSD1
ARID5B	BCL2
CSDE1	CD79B
CYSLTR2	CEBPA
ELF3	IKZF1
H3F3C	MYD88
LATS2	RARA
ARHGAP35	TET2
ALB	WHSC1/NSD2
HIST1H1E	SRSF2
SMC1A	FLT3
SPTA1
CD70
BTG2
ATM
BRCA1
BRCA2
PTEN
NF1
PDGFRA
APC
MET
PIK3CA
RET
PTCH1
ALK
CDH1
ERBB2
RB1
SMAD4
TP53
TSC1
TSC2
ESR1
EGFR
MLH1
SMARCB1
MAP2K1
FGFR1
RAD51
CDKN2A
KIT
FGFR3
STK11
AMER1
POLD1
RBM10
TCF7L2
RAD21
RECQL4
CHD3
SMARCA1
COL5A1
ZMYM3
CDKN1A
HGF
RPL5
TBL1XR1
PLCB4
ERCC3
DNMT3A
